# Supplementary material for: A comparative study of clinicopathological and imaging features of HBV-negative and HBV-positive intrahepatic cholangiocarcinoma patients with different pathologic differentiation degrees
Source: Sci Rep. 2023 Nov 13;13:19726. doi: 10.1038/s41598-023-47108-6 (PMC10643568; doi:10.1038/s41598-023-47108-6)
Supplement: Supplementary file 1 — Supplementary Information 1. [file 41598_2023_47108_MOESM1_ESM.xlsx]

## Sheet: groupA
number	genders	age	CEA（ng/mL）	CA125(U/mL)	CA199(U/mL)	CA153(U/mL)	AFP（ng/mL)	PIVKA-Ⅱ	HBsAb(mIU/mL)	HBcAb(PEIU/mL)	liver fluke infection	Liver outline	Inferior hepatic angle	Esophageal and gastric varices	Peritumoral bile duct stones	Peritumoral biliary dilatation	Shrinkage of hepatic capsule	Vascular tumor thrombus	Vessel encasement invasion	Dilated intrahepatic ducts	Choledocholithiasis/left and right hepatic duct	Gallbladder stones/absent gallbladder	Enlarged lymph nodes	Lymph node heterogeneous enhancement	Tumor site	Morpho-	Maximum diameter	Boundary	Precontrast	Tumor location	Arterial phase	Overall enhan-cement pattern	degrees of differentiation	Lymph node pathology
35	male	47	0.81	1.4	7.24	8.7	2.31	untested	0.01	3.5	None	Less smooth	Dull	None	None	None	None	None	None	None	None	None	None	None	Right lobe	Round shape	1.5	Clear	Non-uniform density	Peripheral type	Non-uniform high density	Type IV	Well-to-moderately differentiated
36	male	55	1.78	10.5	12.88	10.6	601.03	16.9	0.97	＞12.6	None	Less smooth	Dull	None	None	None	None	None	None	None	None	None	None	None	Right lobe	Round shape	1.5	Clear	Uniform Density	Juxtahilar type	Edge ring high density	Type I	Poorly differentiated
34	male	53	1.2	4.73	17.54	6.13	2.71	untested	0.86	＞12.6	None	Serrated	Dull	Yes	None	None	None	None	None	None	None	None	None	None	Right lobe	Round shape	2	Clear	Uniform Density	Peripheral type	Equal/Low Density	Type II	Poorly differentiated
33	female	67	0.93	6.4	3.12	21.1	1.37	17	2.66	7.44	None	Less smooth	Dull	None	None	None	Yes	None	None	None	None	None	None	None	Left lobe	Round shape	2.3	Clear	Uniform Density	Peripheral type	Edge ring high density	Type I	Well-to-moderately differentiated	Yes, negative
32	male	55	6.17	10.61	0.77	30.07	2.04	untested	0	＞12.6	None	Less smooth	Dull	None	None	None	None	None	None	None	None	Yes	None	None	Left lobe	Round shape	2.4	Clear	Uniform Density	Peripheral type	Equal/Low Density	Type II	Well-to-moderately differentiated
31	male	37	0.52	10.4	0.6	15.62	471.2	untested	0	＞12.6	Yes	Less smooth	Dull	None	None	None	None	None	None	None	None	None	None	None	Right lobe	Round shape	2.7	Clear	Uniform Density	Peripheral type	Non-uniform high density	Type IV	Poorly differentiated
30	female	53	1.92	6.06	35	8.36	2.29	untested	0	5.54	None	Less smooth	Dull	None	None	None	None	None	None	None	None	None	None	None	Right lobe	Round shape	2.8	Clear	Uniform Density	Peripheral type	Non-uniform high density	Type IV	Well-to-moderately differentiated
29	male	58	2.59	14.66	18.58	5.81	4.11	untested	0	＞3.98	None	Serrated	Dull	Yes	None	None	None	None	None	None	None	None	Yes	None	Left + right lobe	Round shape	3.5	Clear	Non-uniform density	Peripheral type	Equal/Low Density	Type II	Well-to-moderately differentiated
28	male	42	2.88	12.33	38.09	8.79	2.86	untested	0.09	11.31	Yes	Serrated	Dull	None	None	None	Yes	None	None	None	None	None	Yes	None	Right lobe	Round shape	3.7	Clear	Non-uniform density	Peripheral type	Equal/Low Density	Type II	Poorly differentiated
55	male	64	1.92	16.94	35	21.1	2495.98	untested	24.45	＞3.98	None	smooth	Dull	Yes	Yes	Yes	Yes	Yes	Yes	Yes	Yes	Yes	Yes	Yes	Left lobe	Round shape	3.7	Clear	Non-uniform density	Peripheral type	Edge ring high density	Type I	Well-to-moderately differentiated
27	male	46	9.39	36.58	28.44	12.09	7.73	untested	0	＞3.98	None	Less smooth	Sharp	None	None	None	None	None	None	None	None	Yes	None	None	Right lobe	Round shape	3.8	Clear	Uniform Density	Peripheral type	Equal/Low Density	Type II	Poorly differentiated	Yes, negative
59	female	57	1.2	50.23	17.54	16.96	1282	25.7	0	＞12.6	None	Less smooth	Dull	Yes	None	None	Yes	None	None	None	None	None	Yes	None	Right lobe	Round shape	3.8	Clear	Uniform Density	Peripheral type	Edge ring high density	Type I	Well-to-moderately differentiated
54	male	58	3.03	13.44	22.56	20.74	3.66	untested	0	10.02	None	Serrated	Dull	None	None	None	Yes	None	None	None	None	Yes	None	None	Left lobe	Irregular shape	4.2	Clear	Non-uniform density	Peripheral type	Edge ring high density	Type I	Poorly differentiated
26	male	42	3.3	8.05	70.71	10.62	6.52	untested	0	＞3.98	Yes	Less smooth	Dull	None	None	Yes	None	None	None	None	None	None	Yes	Yes	Left + right lobe	Round shape	4.3	Clear	Uniform Density	Peripheral type	Equal/Low Density	Type II	Well-to-moderately differentiated	Yes, positive
25	male	66	6.94	20.59	157.3	68.97	5.56	untested	2.56	4.45	None	Less smooth	Dull	None	None	None	Yes	None	None	None	None	None	Yes	Yes	Right lobe	Round shape	4.4	Blurring	Non-uniform density	Peripheral type	Edge ring high density	Type I	Poorly differentiated	Yes, positive
24	male	56	2.75	28.9	9.28	14.9	1282	untested	7.47	＞3.96	untested	Serrated	Dull	Yes	None	None	None	None	None	None	None	None	Yes	None	Left lobe	Round shape	4.6	Clear	Uniform Density	Peripheral type	Non-uniform high density	Type IV	Poorly differentiated
56	male	63	0.52	112.8	0.6	6.13	3.36	untested	0	＞12.6	Yes	smooth	Dull	Yes	None	Yes	Yes	Yes	Yes	Yes	None	Yes	Yes	Yes	Left lobe	Round shape	4.6	Clear	Non-uniform density	Peripheral type	Edge ring high density	Type I	Well-to-moderately differentiated
23	male	49	5.14	13.68	125.9	14.08	3.92	untested	27.55	＞12.6	None	Less smooth	Dull	None	None	None	Yes	None	None	None	None	None	Yes	Yes	Right lobe	Round shape	4.8	Blurring	Non-uniform density	Peripheral type	Equal/Low Density	Type II	Well-to-moderately differentiated
53	male	38	2.44	14.2	66.81	5.1	5.46	20.06	0.17	＞12.6	Yes	Serrated	Dull	None	None	None	None	None	None	None	None	None	Yes	None	Right lobe	Irregular shape	4.9	Blurring	Non-uniform density	Peripheral type	Edge ring high density	Type I	Well-to-moderately differentiated
22	male	45	1.7	14.2	105.7	4.46	301.2	untested	0	＞12.6	None	Less smooth	Dull	None	None	Yes	Yes	None	None	Yes	None	None	Yes	None	Right lobe	Round shape	5	Blurring	Uniform Density	Peripheral type	Edge ring high density	Type I	Poorly differentiated
58	female	59	0.93	57	3.12	10.6	3.92	16.2	0	＞12.6	Yes	Less smooth	Dull	Yes	None	None	Yes	None	None	Yes	None	None	Yes	None	Left lobe	Round shape	5	Clear	Non-uniform density	Peripheral type	Edge ring high density	Type I	Well-to-moderately differentiated
21	male	36	1.65	13.6	50.6	29.9	3.36	untested	0.94	7.47	untested	Serrated	Dull	Yes	None	None	None	None	None	None	None	None	Yes	Yes	Right lobe	Round shape	5.2	Blurring	Non-uniform density	Peripheral type	Edge ring high density	Type I	Well-to-moderately differentiated
51	male	40	1.8	19.19	26.5	8.66	17260	untested	0.5	＞12.6	Yes	Serrated	Dull	None	None	None	Yes	None	None	Yes	None	None	Yes	None	Right lobe	Irregular shape	5.2	Clear	Uniform Density	Peripheral type	Equal/Low Density	Type II	Poorly differentiated
52	male	49	6.05	7.15	163.7	30.33	3.25	untested	3.99	＞3.98	None	Less smooth	Dull	Yes	None	None	None	None	None	None	None	Yes	None	None	Right lobe	Irregular shape	5.2	Blurring	Non-uniform density	Juxtahilar type	Edge ring high density	Type I	Poorly differentiated
57	male	60	6.17	18.68	0.77	8.7	301.2	781.73	0	4.21	None	Less smooth	Dull	Yes	None	None	Yes	None	Yes	Yes	None	Yes	Yes	Yes	Left lobe	Round shape	5.2	Clear	Non-uniform density	Peripheral type	Edge ring high density	Type I	Well-to-moderately differentiated
20	male	49	1.99	28.8	4.47	7.8	2495.98	34	0	＞12.6	Yes	Less smooth	Dull	None	Yes	None	Yes	None	None	None	None	None	Yes	None	Right lobe	Round shape	5.3	Clear	Non-uniform density	Peripheral type	Edge ring high density	Type I	Well-to-moderately differentiated
50	male	50	1.37	16.16	13.08	12.11	147	untested	0	4.28	Yes	Less smooth	Dull	Yes	Yes	None	None	None	None	None	None	Yes	Yes	None	Left lobe	Irregular shape	5.3	Blurring	Non-uniform density	Peripheral type	Edge ring high density	Type I	Well-to-moderately differentiated
49	male	46	2.01	35.78	24.11	162.9	6.62	untested	1.11	2.71	None	Serrated	Dull	Yes	None	None	None	None	None	None	None	None	Yes	Yes	Right lobe	Irregular shape	5.4	Blurring	Non-uniform density	Peripheral type	Equal/Low Density	Type II	Poorly differentiated	Yes, positive
48	male	56	2.18	25.03	8.73	22.6	6.56	untested	0	＞3.98	None	smooth	Dull	None	None	None	None	None	None	None	None	None	None	None	Right lobe	Irregular shape	5.5	Blurring	Non-uniform density	Peripheral type	Equal/Low Density	Type II	Poorly differentiated
65	female	56	0.81	30.6	7.24	103.2	5.56	untested	0	＞3.98	untested	Less smooth	Dull	Yes	None	None	Yes	None	None	None	None	None	Yes	None	Right lobe	Round shape	5.8	Clear	Uniform Density	Peripheral type	Edge ring high density	Type II	Well-to-moderately differentiated
19	male	48	2.11	19.3	163.6	74.82	3.79	untested	0	＞3.98	Yes	Less smooth	Dull	None	None	Yes	None	None	None	None	None	None	Yes	Yes	Left lobe	Round shape	6	Blurring	Non-uniform density	Peripheral type	Non-uniform high density	Type IV	Poorly differentiated	Yes, positive
47	female	59	28.86	276.8	1000	23.15	0.63	untested	0	＞3.98	untested	Less smooth	Dull	Yes	Yes	Yes	Yes	Yes	Yes	Yes	Yes	Yes	Yes	None	Right lobe	Irregular shape	6	Blurring	Non-uniform density	Juxtahilar type	Equal/Low Density	Type II	Poorly differentiated	Yes, negative
66	female	63	3.83	25.03	97.5	23.25	471.2	34	0	＞12.6	untested	Serrated	Sharp	None	None	None	None	None	None	None	None	None	None	None	Left + right lobe	Irregular shape	6	Blurring	Uniform Density	Juxtahilar type	Equal/Low Density	Type IV	Well-to-moderately differentiated
18	male	41	0.96	20.3	11.04	50.5	4.91	19.31	0	＞12.6	None	Less smooth	Sharp	None	None	None	None	None	None	None	None	None	None	None	Right lobe	Round shape	6.1	Blurring	Non-uniform density	Peripheral type	Edge ring high density	Type III	Poorly differentiated
46	female	47	0.95	17.33	13.13	11.28	2.32	untested	0.53	3.87	Yes	Serrated	Dull	None	None	None	Yes	None	None	Yes	None	Yes	None	None	Right lobe	Irregular shape	6.2	Blurring	Non-uniform density	Peripheral type	Equal/Low Density	Type II	Poorly differentiated
45	female	58	3.1	19	145.5	27.6	5855	untested	0	＞3.98	Yes	Less smooth	Dull	None	None	None	Yes	None	None	Yes	None	None	None	None	Right lobe	Irregular shape	6.3	Blurring	Non-uniform density	Peripheral type	Edge ring high density	Type I	Poorly differentiated	Yes, negative
44	male	64	2.65	12.83	43.8	23.25	33.09	untested	0	4.93	Yes	Serrated	Dull	None	None	None	None	None	None	None	None	None	Yes	None	Right lobe	Irregular shape	6.6	Blurring	Non-uniform density	Peripheral type	Edge ring high density	Type I	Well-to-moderately differentiated
43	male	56	2.64	48.58	131.1	32.87	11.85	untested	0	＞12.6	Yes	Less smooth	Dull	None	None	None	None	None	None	Yes	None	Yes	Yes	None	Right lobe	Irregular shape	6.7	Blurring	Non-uniform density	Peripheral type	Edge ring high density	Type I	Well-to-moderately differentiated	Yes, negative
17	female	47	＜0.5	21.9	8.16	11.8	16206	untested	10	＞3.98	None	Less smooth	Sharp	None	None	Yes	Yes	None	Yes	None	None	None	None	None	Right lobe	Round shape	6.8	Blurring	Non-uniform density	Juxtahilar type	Edge ring high density	Type I	Poorly differentiated
15	male	57	3.27	19.49	51.86	13.2	2.63	untested	3.27	＞3.98	Yes	Less smooth	Sharp	Yes	None	Yes	Yes	Yes	Yes	Yes	None	Yes	Yes	None	Right lobe	Round shape	6.9	Clear	Non-uniform density	Juxtahilar type	Edge ring high density	Type I	Poorly differentiated
16	male	58	2.13	9.64	17.97	6.86	3.05	untested	3.05	＞3.98	untested	Less smooth	Sharp	Yes	None	None	Yes	None	None	Yes	None	None	None	None	Right lobe	Round shape	6.9	Blurring	Non-uniform density	Peripheral type	Edge ring high density	Type I	Poorly differentiated
42	female	66	7.48	30.6	116.1	69.49	27.61	untested	0	＞3.98	None	Less smooth	Dull	None	None	Yes	None	Yes	Yes	None	None	None	Yes	None	Left lobe	Irregular shape	7	Blurring	Non-uniform density	Juxtahilar type	Edge ring high density	Type I	Well-to-moderately differentiated
14	female	55	6.77	15.7	11.44	25.9	29716	untested	0	＞3.98	None	smooth	Dull	None	None	None	None	None	None	None	None	None	None	None	Right lobe	Round shape	7.2	Clear	Uniform Density	Peripheral type	Non-uniform high density	Type IV	Well-to-moderately differentiated
41	male	41	3.83	50.23	568.2	15.72	126.5	untested	0.52	＞12.6	None	Less smooth	Dull	None	None	None	Yes	None	None	Yes	None	Yes	Yes	Yes	Left + right lobe	Irregular shape	7.2	Blurring	Non-uniform density	Peripheral type	Edge ring high density	Type I	Well-to-moderately differentiated
13	male	59	2.91	32.9	12.11	5.7	3.26	25.7	0	7.9	None	Less smooth	Dull	Yes	None	None	Yes	Yes	Yes	None	None	None	Yes	None	Left + right lobe	Round shape	7.3	Blurring	Non-uniform density	Juxtahilar type	Edge ring high density	Type I	Well-to-moderately differentiated
12	female	35	4.74	33.5	507.13	17.9	9.98	16.2	0	＞12.6	None	Less smooth	Dull	None	None	Yes	None	None	Yes	None	None	None	Yes	Yes	Right lobe	Round shape	7.6	Blurring	Non-uniform density	Juxtahilar type	Edge ring high density	Type III	Well-to-moderately differentiated	Yes, positive
64	female	49	3.04	17.33	2567	69.49	88.9	19.31	0	9.49	None	Less smooth	Dull	None	None	None	None	None	None	None	None	None	None	None	Right lobe	Irregular shape	7.7	Clear	Uniform Density	Juxtahilar type	Equal/Low Density	Type III	Well-to-moderately differentiated
11	male	46	5.4	30.9	21.8	7.4	143.46	781.73	0	9.48	Yes	Less smooth	Dull	None	None	None	None	None	None	Yes	None	None	Yes	None	Right lobe	Round shape	7.8	Blurring	Non-uniform density	Peripheral type	Edge ring high density	Type I	Poorly differentiated
40	male	51	41.61	57	36	25.5	11.52	untested	182.41	＞3.98	Yes	Less smooth	Dull	None	None	Yes	Yes	Yes	Yes	Yes	None	None	Yes	None	Right lobe	Irregular shape	7.9	Blurring	Non-uniform density	Juxtahilar type	Equal/Low Density	Type II	Well-to-moderately differentiated	Yes, negative
62	female	48	41.61	276.8	36	32.87	38.29	untested	0	＞3.98	Yes	Serrated	Sharp	None	None	None	None	None	None	None	None	None	None	None	Left + right lobe	Irregular shape	7.9	Clear	Uniform Density	Juxtahilar type	Equal/Low Density	Type IV	Well-to-moderately differentiated
39	male	39	3.04	18.68	2567	93.94	98.81	untested	0	8.36	untested	Less smooth	Dull	None	None	None	Yes	None	None	None	None	None	Yes	None	Left + right lobe	Irregular shape	8	Blurring	Non-uniform density	Peripheral type	Edge ring high density	Type I	Poorly differentiated
10	male	46	1.18	15.4	135.2	22.2	7.97	untested	4.92	＞12.6	untested	Less smooth	Dull	None	None	None	Yes	None	None	None	None	None	Yes	Yes	Right lobe	Round shape	8.3	Blurring	Non-uniform density	Peripheral type	Edge ring high density	Type I	Poorly differentiated	Yes, positive
9	male	49	31.22	172.9	241.8	93.99	7.45	untested	10	11.24	None	Serrated	Dull	Yes	None	None	Yes	Yes	Yes	None	None	None	Yes	Yes	Left lobe	Round shape	8.7	Blurring	Uniform Density	Juxtahilar type	Edge ring high density	Type III	Poorly differentiated
61	female	53	4.55	12.83	0.6	25.5	7.73	untested	0	＞3.98	None	Less smooth	Dull	Yes	None	None	None	None	None	None	None	None	Yes	None	Right lobe	Round shape	8.7	Clear	Uniform Density	Peripheral type	Non-uniform high density	Type II	Well-to-moderately differentiated
8	male	43	1.92	16.57	26.06	77.09	6.32	untested	0.15	＞12.6	Yes	Less smooth	Dull	Yes	None	None	None	None	None	Yes	None	Yes	Yes	None	Right lobe	Round shape	9.1	Blurring	Non-uniform density	Peripheral type	Equal/Low Density	Type II	Well-to-moderately differentiated
63	female	52	130.7	19	111.5	15.72	2.86	untested	0	7.33	None	Less smooth	Dull	None	None	None	None	None	None	None	None	None	None	None	Right lobe	Irregular shape	9.1	Clear	Uniform Density	Peripheral type	Non-uniform high density	Type III	Well-to-moderately differentiated
38	female	61	130.7	112.8	111.5	103.2	272	untested	0	＞12.6	untested	Less smooth	Dull	None	None	None	Yes	Yes	Yes	None	None	None	Yes	None	Right lobe	Irregular shape	9.8	Blurring	Non-uniform density	Peripheral type	Edge ring high density	Type III	Well-to-moderately differentiated
60	female	55	1.78	48.58	12.88	93.94	6.52	untested	0	＞3.98	Yes	Less smooth	Dull	Yes	None	None	None	None	None	None	None	None	Yes	None	Right lobe	Round shape	10.2	Clear	Uniform Density	Peripheral type	Edge ring high density	Type II	Well-to-moderately differentiated
7	male	54	2.05	19.26	0.6	9.5	3.02	untested	0.06	＞3.98	None	Less smooth	Dull	None	None	None	None	None	None	None	None	None	Yes	None	Left + right lobe	Round shape	11.4	Clear	Non-uniform density	Peripheral type	Equal/Low Density	Type II	Poorly differentiated
6	female	38	1.59	17.35	39.04	11.63	16459	untested	0	8.06	Yes	Less smooth	Dull	None	None	None	None	None	None	Yes	None	None	Yes	None	Left + right lobe	Round shape	11.8	Clear	Uniform Density	Juxtahilar type	Non-uniform high density	Type IV	Poorly differentiated	Yes, negative
4	female	49	1.09	34.8	28.01	12	1.52	untested	0.22	8.72	None	Less smooth	Dull	None	None	None	None	Yes	Yes	None	None	None	Yes	Yes	Right lobe	Round shape	12	Clear	Non-uniform density	Peripheral type	Edge ring high density	Type I	Poorly differentiated	Yes, positive
5	male	68	1.38	15.15	17.68	9.96	2.28	untested	0	＞3.98	None	Less smooth	Dull	None	None	None	Yes	None	Yes	None	None	Yes	Yes	None	Left + right lobe	Round shape	12	Blurring	Non-uniform density	Peripheral type	Non-uniform high density	Type IV	Well-to-moderately differentiated
3	female	45	1.87	34.61	7375	253.3	44.65	untested	0.02	＞3.98	Yes	Less smooth	Dull	None	None	Yes	Yes	None	Yes	None	None	None	Yes	Yes	Right lobe	Round shape	13.2	Clear	Non-uniform density	Peripheral type	Edge ring high density	Type I	Poorly differentiated
37	male	38	4.55	16.94	0.6	16.96	13.57	untested	1.31	＞3.98	None	Less smooth	Dull	None	None	None	Yes	None	None	None	None	None	Yes	None	Right lobe	Irregular shape	13.5	Blurring	Non-uniform density	Peripheral type	Edge ring high density	Type III	Poorly differentiated	Yes, negative
2	male	67	1.44	262.5	25.49	350.4	14.49	11.38	24.45	4.43	untested	Less smooth	Dull	None	None	None	Yes	Yes	Yes	Yes	None	None	Yes	Yes	Left lobe	Round shape	13.8	Blurring	Non-uniform density	Peripheral type	Edge ring high density	Type I	Poorly differentiated	Yes, positive
1	female	69	1.41	17.3	7.68	14.7	1.49	25	43.83	7.24	Yes	Less smooth	Dull	Yes	None	None	Yes	None	Yes	None	None	Yes	Yes	None	Right lobe	Round shape	7.0	Clear	Uniform Density	Peripheral type	Edge ring high density	Type I	Poorly differentiated

## Sheet: groupB
number	genders	age	CEA（ng/mL）	CA125(U/mL)	CA199(U/mL)	CA153(U/mL)	AFP（ng/mL)	PIVKA-Ⅱ	HBsAb(mIU/mL)	HBcAb(PEIU/mL)	liver fluke infection	Liver outline	Inferior hepatic angle	Esophageal and gastric varices	Peritumoral bile duct stones	Peritumoral biliary dilatation	Shrinkage of hepatic capsule	Vascular tumor thrombus	Vessel encasement invasion	Dilated intrahepatic ducts	Choledocholithiasis/left and right hepatic duct	Gallbladder stones/absent gallbladder	Enlarged lymph nodes	Lymph node heterogeneous enhancement	Tumor site	Tumor location	Morpho-	Maximum diameter	Boundary	Precontrast	Arterial phase	Overall enhan-cement pattern	degrees of differentiation	Lymph node pathology
54	male	50	4.11	13.6	52.28	8.1	2.99	36.23	0.46	＞12.6	Yes	Serrated	Dull	Yes	None	None	None	None	None	None	None	None	None	None	Right lobe	Peripheral type	Round shape	2.7	Clear	Non-uniform density	Equal/Low Density	Type II	Well-to-moderately differentiated
62	male	60	17.86	197.4	17.45	26.4	1.38	untested	299.22	2.04	Yes	Less smooth	Dull	None	None	None	Yes	None	Yes	Yes	None	None	Yes	None	Left lobe	Peripheral type	Round shape	3.1	Clear	Non-uniform density	Edge ring high density	Type I	Well-to-moderately differentiated
32	male	54	51.84	5.7	14.09	5.2	4.7	19.15	415.05	0.34	Yes	Less smooth	Sharp	None	None	None	None	None	None	Yes	None	None	Yes	None	Right lobe	Peripheral type	Round shape	3.3	Blurring	Non-uniform density	Edge ring high density	Type I	Poorly differentiated
31	female	49	3.82	11.81	23.94	15.86	1.9	37.5	＞960	＞3.98	None	Less smooth	Sharp	None	None	None	None	None	None	None	None	None	Yes	None	Right lobe	Peripheral type	Round shape	3.4	Blurring	Non-uniform density	Edge ring high density	Type I	Well-to-moderately differentiated	Yes, positive
53	male	59	8.58	11.52	1157	27.06	3.7	untested	1.05	0.56	Yes	Less smooth	Dull	None	None	None	None	None	Yes	Yes	None	None	Yes	None	Left lobe	Peripheral type	Round shape	3.5	Blurring	Non-uniform density	Equal/Low Density	Type II	Poorly differentiated	Yes, positive
30	female	70	2.93	8.15	28.65	7.01	1.37	untested	70.31	3.02	Yes	Less smooth	Dull	None	None	Yes	None	None	None	Yes	None	None	None	None	Left lobe	Peripheral type	Round shape	4	Clear	Non-uniform density	Edge ring high density	Type I	Well-to-moderately differentiated
51	male	59	5.66	18.72	145.8	37.19	2.07	untested	99.24	＞3.98	None	Less smooth	Dull	None	None	None	None	None	None	None	None	None	Yes	None	Right lobe	Peripheral type	Irregular shape	4	Blurring	Non-uniform density	Equal/Low Density	Type II	Poorly differentiated
52	female	44	0.77	16	2424.37	3.4	0.95	untested	0	0.41	untested	smooth	Sharp	None	None	Yes	None	None	Yes	None	None	None	Yes	None	Left lobe	Juxtahilar type	Round shape	4	Blurring	Non-uniform density	Equal/Low Density	Type II	Poorly differentiated
63	female	55	101.17	17.5	＜2	14.6	47.84	untested	59.57	0.41	untested	Less smooth	Dull	None	None	None	Yes	None	Yes	Yes	None	None	Yes	None	Left lobe	Peripheral type	Round shape	4.1	Clear	Non-uniform density	Edge ring high density	Type I	Well-to-moderately differentiated
28	male	65	5.32	9	12.37	9.3	2.7	untested	20.65	3.96	untested	Less smooth	Dull	Yes	None	None	Yes	None	None	None	None	None	Yes	None	Right lobe	Peripheral type	Round shape	4.2	Blurring	Non-uniform density	Edge ring high density	Type I	Poorly differentiated
29	male	83	7.7	18.7	＜2	29.5	3.78	13.76	59.33	＞12.6	untested	Less smooth	Dull	None	None	None	None	None	None	None	None	None	Yes	None	Right lobe	Peripheral type	Round shape	4.2	Clear	Uniform Density	Edge ring high density	Type I	Well-to-moderately differentiated
50	male	77	3.06	12.86	34.04	26.05	39.73	untested	346.18	2.04	None	Less smooth	Sharp	None	None	Yes	None	None	None	None	None	None	Yes	None	Left lobe	Juxtahilar type	Irregular shape	4.2	Blurring	Non-uniform density	Equal/Low Density	Type II	Well-to-moderately differentiated	Yes, negative
60	male	72	26.76	73.54	67.18	23.34	1.26	untested	11.72	0.9	None	Less smooth	Dull	None	None	None	None	None	None	None	None	None	Yes	None	Left lobe	Juxtahilar type	Round shape	4.2	Blurring	Uniform Density	Non-uniform high density	Type IV	Well-to-moderately differentiated
59	female	55	0.56	9.4	5.53	5.9	1.9	17.92	362.89	8.01	Yes	Less smooth	Dull	None	None	None	Yes	None	None	None	None	None	Yes	Yes	Right lobe	Peripheral type	Irregular shape	4.4	Blurring	Non-uniform density	Non-uniform high density	Type IV	Well-to-moderately differentiated	Yes, negative
27	female	58	8.92	82	10058.2	8.7	4.81	untested	8.94	＞3.98	None	Less smooth	Sharp	None	None	None	Yes	None	None	Yes	None	None	Yes	None	Left lobe	Peripheral type	Round shape	4.6	Clear	Non-uniform density	Edge ring high density	Type I	Well-to-moderately differentiated	Yes, negative
49	male	57	101.17	489	＞12000	12.8	2.46	38.25	3.86	＞12.6	Yes	Less smooth	Dull	None	None	None	None	None	None	Yes	None	None	None	None	Right lobe	Peripheral type	Round shape	4.7	Blurring	Non-uniform density	Equal/Low Density	Type II	Poorly differentiated
61	male	64	4.72	2780	17.45	23.67	1.85	untested	＞960	0.56	Yes	smooth	Dull	Yes	Yes	None	Yes	Yes	Yes	Yes	Yes	Yes	Yes	Yes	Left lobe	Peripheral type	Round shape	4.7	Clear	Uniform Density	Edge ring high density	Type I	Well-to-moderately differentiated
58	female	52	2.97	8	9.3	8.4	3.1	31.21	831.41	3.76	untested	Less smooth	Sharp	None	None	Yes	None	None	Yes	Yes	None	None	Yes	None	Left + right lobe	Juxtahilar type	Irregular shape	5.1	Blurring	Non-uniform density	Non-uniform high density	Type IV	Well-to-moderately differentiated
26	male	61	1.55	19.54	24.03	10.6	6.69	untested	2.73	0.86	Yes	Less smooth	Sharp	None	None	None	None	None	None	None	None	None	None	None	Left lobe	Juxtahilar type	Round shape	5.2	Clear	Uniform Density	Edge ring high density	Type I	Well-to-moderately differentiated
57	female	59	1.86	19.5	5.64	18.5	69.87	18.36	0.88	12.12	Yes	Less smooth	Dull	None	None	None	Yes	None	None	Yes	None	None	None	None	Left + right lobe	Peripheral type	Round shape	5.2	Clear	Non-uniform density	Edge ring high density	Type III	Well-to-moderately differentiated
25	female	49	2.19	9.99	31.36	2.67	3.55	untested	85.02	0.19	None	Less smooth	Sharp	None	None	Yes	Yes	None	None	None	None	None	Yes	Yes	Left + right lobe	Juxtahilar type	Round shape	5.5	Clear	Uniform Density	Edge ring high density	Type I	Well-to-moderately differentiated
64	male	50	3.06	31.5	＜2	18.37	4.55	untested	12.23	0.56	Yes	Less smooth	Dull	None	None	None	Yes	None	Yes	None	None	None	Yes	None	Left lobe	Peripheral type	Round shape	5.5	Clear	Non-uniform density	Edge ring high density	Type I	Well-to-moderately differentiated
24	male	54	2.28	83.71	1672	20.34	3.84	untested	0	0.55	Yes	Less smooth	Dull	None	None	None	None	None	None	Yes	None	None	Yes	None	Right lobe	Peripheral type	Round shape	5.8	Blurring	Non-uniform density	Edge ring high density	Type I	Well-to-moderately differentiated	Yes, positive
66	male	61	1.6	42.8	25.75	11.1	6.11	untested	19.56	＞12.6	None	Less smooth	Dull	Yes	None	None	Yes	Yes	Yes	Yes	None	Yes	Yes	Yes	Left lobe	Peripheral type	Round shape	5.8	Clear	Non-uniform density	Edge ring high density	Type I	Well-to-moderately differentiated
71	female	57	1.15	13.19	6.92	18.76	2.22	23.86	22.25	＞3.98	Yes	Less smooth	Dull	None	None	None	Yes	None	Yes	Yes	None	None	Yes	None	Left lobe	Peripheral type	Round shape	5.9	Clear	Non-uniform density	Edge ring high density	Type I	Well-to-moderately differentiated
56	male	42	0.61	32.31	1000	9.07	10.89	untested	36.91	2.86	None	Less smooth	Dull	None	None	None	None	None	Yes	None	None	Yes	Yes	Yes	Right lobe	Peripheral type	Irregular shape	6	Blurring	Non-uniform density	Edge ring high density	Type III	Well-to-moderately differentiated
23	male	77	2.34	10.5	10.23	8	2.2	32.85	3.19	＞12.6	untested	Less smooth	Dull	None	None	None	Yes	None	Yes	None	None	None	Yes	None	Right lobe	Peripheral type	Round shape	6.3	Clear	Non-uniform density	Edge ring high density	Type I	Poorly differentiated
22	male	60	5.47	99.7	＞12000	17.9	2.95	27.99	136.59	6.9	None	Less smooth	Dull	Yes	None	Yes	None	Yes	Yes	None	None	Yes	Yes	Yes	Left lobe	Peripheral type	Irregular shape	6.4	Blurring	Non-uniform density	Edge ring high density	Type I	Well-to-moderately differentiated
47	female	53	17.86	7.5	＜2	31.6	6.56	17.52	28.91	1.45	Yes	Less smooth	Dull	Yes	Yes	Yes	Yes	None	None	Yes	None	None	Yes	Yes	Left + right lobe	Peripheral type	Round shape	6.4	Blurring	Non-uniform density	Equal/Low Density	Type II	Poorly differentiated	Yes, positive
48	female	36	1.15	7.97	43.69	11.35	1.31	untested	0	0.56	None	Less smooth	Sharp	None	None	None	Yes	None	Yes	None	None	None	Yes	None	Right lobe	Peripheral type	Round shape	6.4	Clear	Non-uniform density	Equal/Low Density	Type II	Well-to-moderately differentiated
21	female	53	8.87	72.9	892.69	31.1	4.55	23.05	305.1	2.39	Yes	Serrated	Dull	None	Yes	Yes	Yes	Yes	Yes	Yes	Yes	None	Yes	None	Left lobe	Juxtahilar type	Irregular shape	6.5	Blurring	Non-uniform density	Edge ring high density	Type I	Poorly differentiated	Yes, negative
20	female	51	1.26	20.83	41.91	22.44	47.84	untested	18.44	2.07	untested	Less smooth	Sharp	None	None	None	None	None	Yes	None	None	None	Yes	Yes	Left lobe	Peripheral type	Round shape	6.7	Clear	Non-uniform density	Edge ring high density	Type I	Poorly differentiated	Yes, positive
65	male	45	5.66	33.05	68.96	11.81	2.95	untested	690.62	0	None	Less smooth	Dull	None	None	Yes	Yes	None	Yes	None	None	None	Yes	None	Right lobe	Peripheral type	Round shape	6.7	Clear	Non-uniform density	Edge ring high density	Type II	Poorly differentiated
19	male	70	2.82	5.5	560.19	20.4	2.22	17.42	151.32	10.27	Yes	Serrated	Dull	Yes	None	None	None	None	None	None	None	None	None	None	Right lobe	Peripheral type	Irregular shape	6.8	Blurring	Non-uniform density	Edge ring high density	Type I	Poorly differentiated
72	female	48	0.61	127.3	5.64	9.07	4.81	10.7	0	0	Yes	Serrated	Sharp	None	None	Yes	None	None	None	None	None	None	None	None	Left + right lobe	Juxtahilar type	Irregular shape	6.8	Clear	Non-uniform density	Non-uniform high density	Type III	Poorly differentiated
69	male	39	4.11	12.86	＜2	31.6	3.55	24.28	0	0	None	Less smooth	Sharp	None	None	Yes	None	None	None	None	None	None	Yes	None	Right lobe	Juxtahilar type	Irregular shape	6.9	Clear	Non-uniform density	Equal/Low Density	Type II	Poorly differentiated
18	female	60	1.14	12.51	33.91	7.68	1.38	untested	4.66	2.69	None	Less smooth	Dull	None	None	Yes	Yes	None	Yes	Yes	None	None	Yes	None	Left lobe	Juxtahilar type	Round shape	7	Blurring	Uniform Density	Edge ring high density	Type I	Well-to-moderately differentiated
45	male	65	4.72	167.6	2044	17.76	2.87	untested	380.77	＞3.98	None	Less smooth	Dull	None	None	Yes	None	Yes	Yes	Yes	None	None	Yes	None	Left lobe	Juxtahilar type	Round shape	7	Blurring	Non-uniform density	Equal/Low Density	Type II	Poorly differentiated	Yes, negative
46	female	65	1.6	90.7	＜2	10.9	2.66	24.28	900.2	2.82	None	Serrated	Dull	None	Yes	Yes	Yes	None	Yes	Yes	None	Yes	Yes	None	Left lobe	Juxtahilar type	Round shape	7	Blurring	Non-uniform density	Equal/Low Density	Type II	Poorly differentiated	Yes, negative
17	male	68	23.04	609.8	＜2	8.9	6.11	17.74	206.33	7.71	untested	Serrated	Dull	None	None	Yes	Yes	Yes	Yes	Yes	None	None	Yes	None	Left lobe	Juxtahilar type	Round shape	7.2	Blurring	Non-uniform density	Edge ring high density	Type I	Poorly differentiated
43	female	63	47.09	197.3	6962	18.37	5.31	untested	35.56	0.9	untested	Less smooth	Dull	Yes	None	None	Yes	None	Yes	Yes	Yes	None	None	Yes	Left lobe	Juxtahilar type	Irregular shape	7.3	Blurring	Non-uniform density	Equal/Low Density	Type II	Well-to-moderately differentiated	Yes, positive
44	female	53	1.66	12.86	1.18	11.81	3	untested	44.93	＞3.98	untested	Less smooth	Sharp	None	None	None	Yes	None	None	None	None	None	Yes	None	Left lobe	Peripheral type	Round shape	7.3	Clear	Non-uniform density	Equal/Low Density	Type II	Well-to-moderately differentiated
16	male	50	6.4	261.9	2240.19	18.1	1.85	24.37	187.13	＞12.6	Yes	Less smooth	Sharp	None	Yes	Yes	Yes	None	Yes	Yes	None	None	Yes	None	Right lobe	Peripheral type	Irregular shape	7.8	Blurring	Non-uniform density	Edge ring high density	Type I	Poorly differentiated	Yes, positive
55	female	67	8.8	127.3	6503.3	15.5	2	untested	45.08	＞3.96	None	Less smooth	Sharp	None	None	None	Yes	None	Yes	None	None	None	Yes	None	Right lobe	Peripheral type	Round shape	7.8	Clear	Non-uniform density	Edge ring high density	Type III	Well-to-moderately differentiated
14	female	61	1.94	19.09	68.96	11.52	52.37	untested	74.96	4.06	None	Less smooth	Sharp	None	None	None	Yes	None	Yes	None	None	None	Yes	None	Left lobe	Juxtahilar type	Irregular shape	8	Blurring	Non-uniform density	Edge ring high density	Type I	Well-to-moderately differentiated
15	female	45	1.3	18.38	100	19.1	14.75	untested	101.29	10	None	Less smooth	Dull	None	Yes	Yes	Yes	None	Yes	Yes	None	Yes	Yes	None	Left lobe	Juxtahilar type	Irregular shape	8	Blurring	Non-uniform density	Edge ring high density	Type I	Well-to-moderately differentiated	Yes, negative
42	male	45	0.87	17.8	25.21	14.6	1.81	untested	3.16	＞12.6	Yes	Less smooth	Dull	Yes	None	Yes	Yes	None	None	None	None	None	Yes	None	Right lobe	Peripheral type	Round shape	8.1	Blurring	Non-uniform density	Equal/Low Density	Type II	Poorly differentiated
40	female	28	3.3	30.5	172.88	26.4	36.99	23.86	12.23	3.22	None	Less smooth	Sharp	None	None	None	Yes	None	Yes	None	None	None	Yes	None	Left lobe	Juxtahilar type	Irregular shape	8.2	Blurring	Non-uniform density	Equal/Low Density	Type II	Well-to-moderately differentiated	Yes, positive
41	female	50	2.87	33.05	4.01	18.76	4.09	untested	690.62	＞3.98	Yes	Less smooth	Dull	None	None	Yes	None	None	Yes	Yes	None	None	Yes	None	Left lobe	Juxtahilar type	Irregular shape	8.2	Blurring	Non-uniform density	Equal/Low Density	Type II	Poorly differentiated
39	male	65	1.12	10.5	4.84	11.1	1.64	untested	59.57	9.36	None	Less smooth	Dull	None	None	None	None	None	None	None	None	None	Yes	None	Right lobe	Peripheral type	Round shape	8.3	Blurring	Non-uniform density	Equal/Low Density	Type II	Poorly differentiated
13	female	42	2.77	76.2	＜2	49	4.87	9793.65	111.81	9.81	None	Less smooth	Dull	None	None	None	None	Yes	Yes	Yes	None	None	Yes	None	Left lobe	Juxtahilar type	Round shape	8.4	Blurring	Non-uniform density	Edge ring high density	Type I	Poorly differentiated	Yes, positive
38	female	59	52.98	13.19	31.72	23.67	2.59	untested	2.25	＞12.6	Yes	Less smooth	Dull	Yes	None	None	None	None	Yes	Yes	None	None	Yes	None	Left + right lobe	Peripheral type	Round shape	8.4	Clear	Non-uniform density	Equal/Low Density	Type II	Poorly differentiated	Yes, negative
12	male	60	2.39	17.1	＜2	21.1	8.86	29.03	14.56	＞12.6	None	Less smooth	Dull	None	None	Yes	Yes	None	Yes	None	None	None	Yes	Yes	Left + right lobe	Peripheral type	Irregular shape	8.7	Clear	Non-uniform density	Edge ring high density	Type I	Poorly differentiated	Yes, positive
37	female	55	7.11	194.4	5.71	9.57	5.28	untested	299.22	10.28	untested	Less smooth	Dull	None	Yes	Yes	Yes	Yes	Yes	Yes	None	None	Yes	Yes	Right lobe	Juxtahilar type	Irregular shape	8.7	Blurring	Non-uniform density	Equal/Low Density	Type II	Well-to-moderately differentiated	Yes, positive
70	female	36	8.8	177.6	33.91	11.35	6.69	17.52	0	0	None	Less smooth	Sharp	None	None	Yes	None	None	None	Yes	None	None	None	None	Left + right lobe	Juxtahilar type	Irregular shape	8.7	Clear	Non-uniform density	Equal/Low Density	Type III	Poorly differentiated
67	male	43	0.77	16.8	100	17.76	2.2	untested	56.23	0	untested	Less smooth	Dull	None	None	Yes	None	None	Yes	None	None	None	Yes	None	Right lobe	Juxtahilar type	Irregular shape	8.9	Clear	Non-uniform density	Equal/Low Density	Type II	Poorly differentiated
11	female	65	4.46	13.9	6.92	6	87.23	untested	44.23	＞12.6	untested	Less smooth	Dull	None	None	None	Yes	None	Yes	None	None	None	Yes	None	Left lobe	Peripheral type	Round shape	9	Clear	Non-uniform density	Edge ring high density	Type I	Poorly differentiated	Yes, negative
10	male	49	4.2	16.18	17.45	45.06	＞60500	untested	70.19	6.74	untested	Less smooth	Dull	None	None	Yes	Yes	None	Yes	Yes	None	None	Yes	None	Right lobe	Peripheral type	Irregular shape	9.3	Clear	Non-uniform density	Edge ring high density	Type I	Well-to-moderately differentiated
36	male	62	15.18	42.8	2625.43	76.1	45.7	18.91	0.17	0.53	None	Less smooth	Dull	None	None	Yes	Yes	None	Yes	None	None	None	Yes	None	Right lobe	Juxtahilar type	Irregular shape	9.5	Blurring	Non-uniform density	Equal/Low Density	Type II	Well-to-moderately differentiated
9	female	46	1.06	12.1	25.75	11.8	15502	158.38	0.88	9.54	Yes	Less smooth	Dull	None	None	Yes	Yes	Yes	Yes	None	None	None	Yes	None	Left lobe	Juxtahilar type	Round shape	9.8	Clear	Uniform Density	Edge ring high density	Type I	Poorly differentiated
8	female	48	0.7	56.42	17.45	6.35	7.82	untested	6.78	3.48	None	Less smooth	Sharp	None	None	Yes	Yes	None	Yes	None	None	None	Yes	None	Left lobe	Juxtahilar type	Irregular shape	10	Blurring	Non-uniform density	Edge ring high density	Type I	Well-to-moderately differentiated
7	female	30	14.54	95.8	763.28	6.2	69.06	5469.85	＞960	0.6	untested	Less smooth	Sharp	Yes	None	Yes	None	None	Yes	Yes	None	Yes	Yes	None	Right lobe	Juxtahilar type	Round shape	10.1	Blurring	Non-uniform density	Edge ring high density	Type I	Well-to-moderately differentiated	Yes, negative
6	female	52	2.99	43.4	9.26	17.3	2.22	18.73	＞960	5.92	Yes	Less smooth	Sharp	None	None	None	Yes	None	None	None	None	None	Yes	None	Left lobe	Peripheral type	Irregular shape	10.5	Clear	Non-uniform density	Edge ring high density	Type I	Poorly differentiated	Yes, negative
5	male	54	4.34	104.2	28.41	11.73	1.79	untested	218.13	＞3.98	Yes	Less smooth	Dull	None	None	Yes	Yes	None	Yes	Yes	None	None	Yes	Yes	Left lobe	Peripheral type	Irregular shape	11.1	Blurring	Non-uniform density	Edge ring high density	Type I	Poorly differentiated
68	female	40	8.58	197.3	2240.19	10.9	3.84	untested	0	0	Yes	Less smooth	Sharp	None	None	Yes	None	None	None	None	None	None	Yes	None	Right lobe	Juxtahilar type	Irregular shape	11.3	Clear	Non-uniform density	Equal/Low Density	Type II	Poorly differentiated
4	male	83	22.35	15.69	34.83	22.79	3.36	untested	164.8	＞3.98	None	Less smooth	Dull	None	None	Yes	Yes	Yes	Yes	None	None	Yes	None	None	Left lobe	Juxtahilar type	Round shape	12	Blurring	Non-uniform density	Edge ring high density	Type I	Well-to-moderately differentiated
35	female	57	1.19	2779	16.43	17.36	1.86	untested	＞960	0.83	Yes	Less smooth	Dull	None	None	Yes	Yes	Yes	Yes	Yes	None	None	Yes	None	Right lobe	Peripheral type	Irregular shape	12	Blurring	Non-uniform density	Equal/Low Density	Type II	Well-to-moderately differentiated
3	male	52	9.47	22.48	3011	16.24	7230	untested	358.08	0.7	Yes	Less smooth	Dull	None	None	Yes	Yes	None	Yes	Yes	None	None	Yes	None	Right lobe	Peripheral type	Round shape	13.1	Clear	Non-uniform density	Edge ring high density	Type I	Well-to-moderately differentiated	Yes, positive
2	female	62	214.61	36.5	＞12000	6.2	3.26	22.13	8.01	6.34	None	Less smooth	Dull	None	None	None	Yes	None	Yes	None	None	None	Yes	Yes	Left lobe	Juxtahilar type	Irregular shape	13.7	Blurring	Non-uniform density	Edge ring high density	Type I	Well-to-moderately differentiated	Yes, positive
33	male	53	99.92	20.4	652.72	23.6	135.53	37.99	72.58	10.15	Yes	Less smooth	Dull	None	None	Yes	None	None	Yes	Yes	None	None	Yes	None	Right lobe	Peripheral type	Round shape	14	Blurring	Non-uniform density	Equal/Low Density	Type II	Well-to-moderately differentiated	Yes, negative
34	female	61	4.54	52.8	＞12000	113.4	5.21	19.7	4.73	4.07	untested	Less smooth	Dull	None	None	Yes	Yes	None	Yes	None	None	Yes	Yes	Yes	Right lobe	Peripheral type	Round shape	14	Clear	Non-uniform density	Equal/Low Density	Type II	Well-to-moderately differentiated	Yes, positive
1	female	48	2.42	21.5	40.86	51.2	1.97	22.92	179.48	8.42	None	Less smooth	Dull	None	None	Yes	Yes	Yes	Yes	None	None	None	Yes	None	Right lobe	Juxtahilar type	Irregular shape	16	Blurring	Non-uniform density	Edge ring high density	Type I	Poorly differentiated	Yes, negative
