# Supplementary material for: A comparative study of clinicopathological and imaging features of HBV-negative and HBV-positive intrahepatic cholangiocarcinoma patients with different pathologic differentiation degrees
Source: Sci Rep. 2023 Nov 13;13:19726. doi: 10.1038/s41598-023-47108-6 (PMC10643568; doi:10.1038/s41598-023-47108-6)
Supplement: Supplementary file 2 — Supplementary Information 2. [file 41598_2023_47108_MOESM2_ESM.xlsx]

## Sheet: groupA
number	Follow-up visits	Postoperative recurrence time	death
1	Yes	6 months
2	Yes	11 months
3	Yes	no progress
4	Yes		1
5	Yes	12 months
6	Yes		1
7	Yes	1 month
8	Yes	46 months
9	Yes	no progress
10	Yes	2 months
11	Yes	no progress
12	Yes	1 month
13	Yes	5 months
14	Yes		1
15	Yes	7 months
16	Yes	5 months
17	Yes		1
18	Yes	4 months
19	Yes	1 month
20	Yes	46 months
21	Yes		1
22	Yes	2 months
23	Yes		1
24	Yes	8 months
25	Yes	16 months
26	Yes	60 months
27	Yes	no progress
28	No
29	Yes	2 months
30	Yes		1
31	Yes		1
32	Yes	17 months
33	Yes	4 months
34	Yes		1
35	Yes	20 months
36	Yes	17 months
37	Yes	7 months
38	Yes		1
39	Yes	5 months
40	Yes		1
41	Yes	8 months
42	Yes	38 months
43	Yes	5 months
44	Yes	4 months
45	Yes	no progress
46	Yes		1
47	Yes	3 months
48	Yes		1
49	Yes	24 months
50	Yes		1
51	Yes	6 months
52	Yes	27 months
53	Yes	27 months
54	Yes		1
55	Yes	8 months
56	Yes	3 months
57	Yes	4 months
58	Yes	17 months
59	Yes	6 months
60	Yes	7 months
61	Yes	4 months
62	Yes		1
63	Yes	7 months
64	Yes	11 months
65	Yes	22 months
66	Yes	13 months

## Sheet: groupB
number	Follow-up visits	Postoperative recurrence time	death
1	Yes	1 month
2	Yes	2 months
3	Yes		1
4	Yes	no progress
5	Yes		1
6	No
7	Yes	2 months
8	Yes		1
9	Yes	2 months
10	Yes		1
11	Yes	2 months
12	Yes		1
13	Yes		1
14	Yes	3 months
15	Yes		1
16	Yes	2 months
17	Yes		1
18	No
19	Yes	4 months
20	Yes		1
21	Yes	6 months
22	Yes		1
23	No
24	Yes	18 months
25	Yes		1
26	Yes	2 months
27	Yes		1
28	Yes		1
29	Yes	4 months
30	No
31	Yes	1 month
32	Yes	2 months
33	Yes	7 months
34	Yes		1
35	Yes	2 months
36	Yes		1
37	Yes	48 months
38	Yes	29 months
39	Yes		1
40	Yes	1 month
41	Yes	4 months
42	No
43	Yes		1
44	Yes		1
45	Yes		1
46	Yes	41 month
47	Yes	12 months
48	Yes		1
49	Yes		1
50	Yes	25 months
51	Yes	7 months
52	Yes	no progress
53	Yes	1 month
54	No
55	No
56	Yes	16 months
57	No
58	Yes	9 months
59	Yes		1
60	Yes	6 months
61	Yes	4 months
62	Yes		1
63	Yes		1
64	Yes	13 months
65	Yes	8 months
66	No
67	Yes	10 months
68	Yes		1
69	Yes		1
70	Yes	13 months
71	Yes		1
72	Yes	8 months
