# Supplementary material for: A comparative study of clinicopathological and imaging features of HBV-negative and HBV-positive intrahepatic cholangiocarcinoma patients with different pathologic differentiation degrees
Source: Sci Rep. 2023 Nov 13;13:19726. doi: 10.1038/s41598-023-47108-6 (PMC10643568; doi:10.1038/s41598-023-47108-6)
Supplement: Supplementary file 3 — Supplementary Information 3. [file 41598_2023_47108_MOESM3_ESM.xlsx]

## Sheet: Sheet1
tumor size group	HBV+/- group	number	genders	age	liver fluke infection	Liver outline	Inferior hepatic angle	Esophageal and gastric varices	Peritumoral bile duct stones	Peritumoral biliary dilatation	Shrinkage of hepatic capsule	Vascular tumor thrombus	Vessel encasement invasion	Dilated intrahepatic ducts	Choledocholithiasis/left and right hepatic duct	Gallbladder stones/absent gallbladder	Enlarged lymph nodes	Lymph node heterogeneous enhancement	Tumor site	Morpho-	Maximum diameter	Boundary	Precontrast	Tumor location	Arterial phase	Overall enhan-cement pattern	degrees of differentiation	Lymph node pathology
0	1	35	male	47	None	Less smooth	Dull	None	None	None	None	None	None	None	None	None	None	None	Right lobe	Round shape	1.5	Clear	Non-uniform density	Peripheral type	Non-uniform high density	Type IV	Well-to-moderately differentiated
0	1	36	male	55	None	Less smooth	Dull	None	None	None	None	None	None	None	None	None	None	None	Right lobe	Round shape	1.5	Clear	Uniform Density	Juxtahilar type	Edge ring high density	Type I	Poorly differentiated
0	1	34	male	53	None	Serrated	Dull	Yes	None	None	None	None	None	None	None	None	None	None	Right lobe	Round shape	2	Clear	Uniform Density	Peripheral type	Equal/Low Density	Type II	Poorly differentiated
0	1	33	female	64	None	Less smooth	Dull	None	None	None	Yes	None	None	None	None	None	None	None	Left lobe	Round shape	2.3	Clear	Uniform Density	Peripheral type	Edge ring high density	Type I	Well-to-moderately differentiated	Yes, negative
0	1	32	male	55	None	Less smooth	Dull	None	None	None	None	None	None	None	None	Yes	None	None	Left lobe	Round shape	2.4	Clear	Uniform Density	Peripheral type	Equal/Low Density	Type II	Well-to-moderately differentiated
0	1	31	male	37	Yes	Less smooth	Dull	None	None	None	None	None	None	None	None	None	None	None	Right lobe	Round shape	2.7	Clear	Uniform Density	Peripheral type	Non-uniform high density	Type IV	Poorly differentiated
0	1	30	female	53	None	Less smooth	Dull	None	None	None	None	None	None	None	None	None	None	None	Right lobe	Round shape	2.8	Clear	Uniform Density	Peripheral type	Non-uniform high density	Type IV	Well-to-moderately differentiated
0	1	29	male	58	None	Serrated	Dull	Yes	None	None	None	None	None	None	None	None	Yes	None	Left + right lobe	Round shape	3.5	Clear	Non-uniform density	Peripheral type	Equal/Low Density	Type II	Well-to-moderately differentiated
0	1	28	male	42	Yes	Serrated	Dull	None	None	None	Yes	None	None	None	None	None	Yes	None	Right lobe	Round shape	3.7	Clear	Non-uniform density	Peripheral type	Equal/Low Density	Type II	Poorly differentiated
0	1	55	male	64	None	smooth	Dull	Yes	Yes	Yes	Yes	Yes	Yes	Yes	Yes	Yes	Yes	Yes	Left lobe	Round shape	3.7	Clear	Non-uniform density	Peripheral type	Edge ring high density	Type I	Well-to-moderately differentiated
0	1	27	male	46	None	Less smooth	Sharp	None	None	None	None	None	None	None	None	Yes	None	None	Right lobe	Round shape	3.8	Clear	Uniform Density	Peripheral type	Equal/Low Density	Type II	Poorly differentiated	Yes, negative
0	1	59	female	57	None	Less smooth	Dull	Yes	None	None	Yes	None	None	None	None	None	Yes	None	Right lobe	Round shape	3.8	Clear	Uniform Density	Peripheral type	Edge ring high density	Type I	Well-to-moderately differentiated
0	1	54	male	58	None	Serrated	Dull	None	None	None	Yes	None	None	None	None	Yes	None	None	Left lobe	Irregular shape	4.2	Clear	Non-uniform density	Peripheral type	Edge ring high density	Type I	Poorly differentiated
0	1	26	male	42	Yes	Less smooth	Dull	None	None	Yes	None	None	None	None	None	None	Yes	Yes	Left + right lobe	Round shape	4.3	Clear	Uniform Density	Peripheral type	Equal/Low Density	Type II	Well-to-moderately differentiated	Yes, positive
0	1	25	male	60	None	Less smooth	Dull	None	None	None	Yes	None	None	None	None	None	Yes	Yes	Right lobe	Round shape	4.4	Blurring	Non-uniform density	Peripheral type	Edge ring high density	Type I	Poorly differentiated	Yes, positive
0	1	24	male	50	untested	Serrated	Dull	Yes	None	None	None	None	None	None	None	None	Yes	None	Left lobe	Round shape	4.6	Clear	Uniform Density	Peripheral type	Non-uniform high density	Type IV	Poorly differentiated
0	1	56	male	63	Yes	smooth	Dull	Yes	None	Yes	Yes	Yes	Yes	Yes	None	Yes	Yes	Yes	Left lobe	Round shape	4.6	Clear	Non-uniform density	Peripheral type	Edge ring high density	Type I	Well-to-moderately differentiated
0	1	23	male	49	None	Less smooth	Dull	None	None	None	Yes	None	None	None	None	None	Yes	Yes	Right lobe	Round shape	4.8	Blurring	Non-uniform density	Peripheral type	Equal/Low Density	Type II	Well-to-moderately differentiated
0	1	53	male	35	Yes	Serrated	Dull	None	None	None	None	None	None	None	None	None	Yes	None	Right lobe	Irregular shape	4.9	Blurring	Non-uniform density	Peripheral type	Edge ring high density	Type I	Well-to-moderately differentiated
0	1	22	male	45	None	Less smooth	Dull	None	None	Yes	Yes	None	None	Yes	None	None	Yes	None	Right lobe	Round shape	5	Blurring	Uniform Density	Peripheral type	Edge ring high density	Type I	Poorly differentiated
0	1	58	female	59	Yes	Less smooth	Dull	Yes	None	None	Yes	None	None	Yes	None	None	Yes	None	Left lobe	Round shape	5	Clear	Non-uniform density	Peripheral type	Edge ring high density	Type I	Well-to-moderately differentiated
0	1	21	male	36	untested	Serrated	Dull	Yes	None	None	None	None	None	None	None	None	Yes	Yes	Right lobe	Round shape	5.2	Blurring	Non-uniform density	Peripheral type	Edge ring high density	Type I	Well-to-moderately differentiated
0	1	51	male	40	Yes	Serrated	Dull	None	None	None	Yes	None	None	Yes	None	None	Yes	None	Right lobe	Irregular shape	5.2	Clear	Uniform Density	Peripheral type	Equal/Low Density	Type II	Poorly differentiated
0	1	52	male	49	None	Less smooth	Dull	Yes	None	None	None	None	None	None	None	Yes	None	None	Right lobe	Irregular shape	5.2	Blurring	Non-uniform density	Juxtahilar type	Edge ring high density	Type I	Poorly differentiated
0	1	57	male	60	None	Less smooth	Dull	Yes	None	None	Yes	None	Yes	Yes	None	Yes	Yes	Yes	Left lobe	Round shape	5.2	Clear	Non-uniform density	Peripheral type	Edge ring high density	Type I	Well-to-moderately differentiated
0	1	20	male	49	Yes	Less smooth	Dull	None	Yes	None	Yes	None	None	None	None	None	Yes	None	Right lobe	Round shape	5.3	Clear	Non-uniform density	Peripheral type	Edge ring high density	Type I	Well-to-moderately differentiated
0	1	50	male	50	Yes	Less smooth	Dull	Yes	Yes	None	None	None	None	None	None	Yes	Yes	None	Left lobe	Irregular shape	5.3	Blurring	Non-uniform density	Peripheral type	Edge ring high density	Type I	Well-to-moderately differentiated
0	1	49	male	46	None	Serrated	Dull	Yes	None	None	None	None	None	None	None	None	Yes	Yes	Right lobe	Irregular shape	5.4	Blurring	Non-uniform density	Peripheral type	Equal/Low Density	Type II	Poorly differentiated	Yes, positive
0	1	48	male	56	None	smooth	Dull	None	None	None	None	None	None	None	None	None	None	None	Right lobe	Irregular shape	5.5	Blurring	Non-uniform density	Peripheral type	Equal/Low Density	Type II	Poorly differentiated
0	1	65	female	56	untested	Less smooth	Dull	Yes	None	None	Yes	None	None	None	None	None	Yes	None	Right lobe	Round shape	5.8	Clear	Uniform Density	Peripheral type	Edge ring high density	Type II	Well-to-moderately differentiated
0	1	19	male	48	Yes	Less smooth	Dull	None	None	Yes	None	None	None	None	None	None	Yes	Yes	Left lobe	Round shape	6	Blurring	Non-uniform density	Peripheral type	Non-uniform high density	Type IV	Poorly differentiated	Yes, positive
0	1	47	female	59	untested	Less smooth	Dull	Yes	Yes	Yes	Yes	Yes	Yes	Yes	Yes	Yes	Yes	None	Right lobe	Irregular shape	6	Blurring	Non-uniform density	Juxtahilar type	Equal/Low Density	Type II	Poorly differentiated	Yes, negative
0	1	66	female	63	untested	Serrated	Sharp	None	None	None	None	None	None	None	None	None	None	None	Left + right lobe	Irregular shape	6	Blurring	Uniform Density	Juxtahilar type	Equal/Low Density	Type IV	Well-to-moderately differentiated
1	1	18	male	41	None	Less smooth	Sharp	None	None	None	None	None	None	None	None	None	None	None	Right lobe	Round shape	6.1	Blurring	Non-uniform density	Peripheral type	Edge ring high density	Type III	Poorly differentiated
1	1	46	female	47	Yes	Serrated	Dull	None	None	None	Yes	None	None	Yes	None	Yes	None	None	Right lobe	Irregular shape	6.2	Blurring	Non-uniform density	Peripheral type	Equal/Low Density	Type II	Poorly differentiated
1	1	45	female	58	Yes	Less smooth	Dull	None	None	None	Yes	None	None	Yes	None	None	None	None	Right lobe	Irregular shape	6.3	Blurring	Non-uniform density	Peripheral type	Edge ring high density	Type I	Poorly differentiated	Yes, negative
1	1	44	male	64	Yes	Serrated	Dull	None	None	None	None	None	None	None	None	None	Yes	None	Right lobe	Irregular shape	6.6	Blurring	Non-uniform density	Peripheral type	Edge ring high density	Type I	Well-to-moderately differentiated
1	1	43	male	56	Yes	Less smooth	Dull	None	None	None	None	None	None	Yes	None	Yes	Yes	None	Right lobe	Irregular shape	6.7	Blurring	Non-uniform density	Peripheral type	Edge ring high density	Type I	Well-to-moderately differentiated	Yes, negative
1	1	17	female	47	None	Less smooth	Sharp	None	None	Yes	Yes	None	Yes	None	None	None	None	None	Right lobe	Round shape	6.8	Blurring	Non-uniform density	Juxtahilar type	Edge ring high density	Type I	Poorly differentiated
1	1	15	male	57	Yes	Less smooth	Sharp	Yes	None	Yes	Yes	Yes	Yes	Yes	None	Yes	Yes	None	Right lobe	Round shape	6.9	Clear	Non-uniform density	Juxtahilar type	Edge ring high density	Type I	Poorly differentiated
1	1	16	male	58	untested	Less smooth	Sharp	Yes	None	None	Yes	None	None	Yes	None	None	None	None	Right lobe	Round shape	6.9	Blurring	Non-uniform density	Peripheral type	Edge ring high density	Type I	Poorly differentiated
1	1	42	female	66	None	Less smooth	Dull	None	None	Yes	None	Yes	Yes	None	None	None	Yes	None	Left lobe	Irregular shape	7	Blurring	Non-uniform density	Juxtahilar type	Edge ring high density	Type I	Well-to-moderately differentiated
1	1	14	female	55	None	smooth	Dull	None	None	None	None	None	None	None	None	None	None	None	Right lobe	Round shape	7.2	Clear	Uniform Density	Peripheral type	Non-uniform high density	Type IV	Well-to-moderately differentiated
1	1	41	male	41	None	Less smooth	Dull	外周型	None	None	Yes	None	None	Yes	None	Yes	Yes	Yes	Left + right lobe	Irregular shape	7.2	Blurring	Non-uniform density	Peripheral type	Edge ring high density	Type I	Well-to-moderately differentiated
1	1	13	male	51	None	Less smooth	Dull	Yes	None	None	Yes	Yes	Yes	None	None	None	Yes	None	Left + right lobe	Round shape	7.3	Blurring	Non-uniform density	Juxtahilar type	Edge ring high density	Type I	Well-to-moderately differentiated
1	1	12	female	35	None	Less smooth	Dull	None	None	Yes	None	None	Yes	None	None	None	Yes	Yes	Right lobe	Round shape	7.6	Blurring	Non-uniform density	Juxtahilar type	Edge ring high density	Type III	Well-to-moderately differentiated	Yes, positive
1	1	64	female	49	None	Less smooth	Dull	None	None	None	None	None	None	None	None	None	None	None	Right lobe	Irregular shape	7.7	Clear	Uniform Density	Juxtahilar type	Equal/Low Density	Type III	Well-to-moderately differentiated
1	1	11	male	46	Yes	Less smooth	Dull	None	None	None	None	None	None	Yes	None	None	Yes	None	Right lobe	Round shape	7.8	Blurring	Non-uniform density	Peripheral type	Edge ring high density	Type I	Poorly differentiated
1	1	40	male	51	Yes	Less smooth	Dull	None	None	Yes	Yes	Yes	Yes	Yes	None	None	Yes	None	Right lobe	Irregular shape	7.9	Blurring	Non-uniform density	Juxtahilar type	Equal/Low Density	Type II	Well-to-moderately differentiated	Yes, negative
1	1	62	female	48	Yes	Serrated	Sharp	None	None	None	None	None	None	None	None	None	None	None	Left + right lobe	Irregular shape	7.9	Clear	Uniform Density	Juxtahilar type	Equal/Low Density	Type IV	Well-to-moderately differentiated
1	1	39	male	37	untested	Less smooth	Dull	None	None	None	Yes	None	None	None	None	None	Yes	None	Left + right lobe	Irregular shape	8	Blurring	Non-uniform density	Peripheral type	Edge ring high density	Type I	Poorly differentiated
1	1	10	male	44	untested	Less smooth	Dull	None	None	None	Yes	None	None	None	None	None	Yes	Yes	Right lobe	Round shape	8.3	Blurring	Non-uniform density	Peripheral type	Edge ring high density	Type I	Poorly differentiated	Yes, positive
1	1	9	male	49	None	Serrated	Dull	Yes	None	None	Yes	Yes	Yes	None	None	None	Yes	Yes	Left lobe	Round shape	8.7	Blurring	Uniform Density	Juxtahilar type	Edge ring high density	Type III	Poorly differentiated
1	1	61	female	53	None	Less smooth	Dull	Yes	None	None	None	None	None	None	None	None	Yes	None	Right lobe	Round shape	8.7	Clear	Uniform Density	Peripheral type	Non-uniform high density	Type II	Well-to-moderately differentiated
1	1	8	male	43	Yes	Less smooth	Dull	Yes	None	None	None	None	None	Yes	None	Yes	Yes	None	Right lobe	Round shape	9.1	Blurring	Non-uniform density	Peripheral type	Equal/Low Density	Type II	Well-to-moderately differentiated
1	1	63	female	52	None	Less smooth	Dull	None	None	None	None	None	None	None	None	None	None	None	Right lobe	Irregular shape	9.1	Clear	Uniform Density	Peripheral type	Non-uniform high density	Type III	Well-to-moderately differentiated
1	1	38	female	61	untested	Less smooth	Dull	None	None	None	Yes	Yes	Yes	None	None	None	Yes	None	Right lobe	Irregular shape	9.8	Blurring	Non-uniform density	Peripheral type	Edge ring high density	Type III	Well-to-moderately differentiated
1	1	60	female	55	Yes	Less smooth	Dull	Yes	None	None	None	None	None	None	None	None	Yes	None	Right lobe	Round shape	10.2	Clear	Uniform Density	Peripheral type	Edge ring high density	Type II	Well-to-moderately differentiated
1	1	7	male	54	None	Less smooth	Dull	None	None	None	None	None	None	None	None	None	Yes	None	Left + right lobe	Round shape	11.4	Clear	Non-uniform density	Peripheral type	Equal/Low Density	Type II	Poorly differentiated
1	1	6	female	31	Yes	Less smooth	Dull	None	None	None	None	None	None	Yes	None	None	Yes	None	Left + right lobe	Round shape	11.8	Clear	Uniform Density	Juxtahilar type	Non-uniform high density	Type IV	Poorly differentiated	Yes, negative
1	1	4	female	49	None	Less smooth	Dull	None	None	None	None	Yes	Yes	None	None	None	Yes	Yes	Right lobe	Round shape	12	Clear	Non-uniform density	Peripheral type	Edge ring high density	Type I	Poorly differentiated	Yes, positive
1	1	5	female	65	None	Less smooth	Dull	None	None	None	Yes	None	Yes	None	None	Yes	Yes	None	Left + right lobe	Round shape	12	Blurring	Non-uniform density	Peripheral type	Non-uniform high density	Type IV	Well-to-moderately differentiated
1	1	3	female	45	Yes	Less smooth	Dull	None	None	Yes	Yes	None	Yes	None	None	None	Yes	Yes	Right lobe	Round shape	13.2	Clear	Non-uniform density	Peripheral type	Edge ring high density	Type I	Poorly differentiated
1	1	37	male	34	None	Less smooth	Dull	None	None	None	Yes	None	None	None	None	None	Yes	None	Right lobe	Irregular shape	13.5	Blurring	Non-uniform density	Peripheral type	Edge ring high density	Type III	Poorly differentiated	Yes, negative
1	1	2	male	62	untested	Less smooth	Dull	None	None	None	Yes	Yes	Yes	Yes	None	None	Yes	Yes	Left lobe	Round shape	13.8	Blurring	Non-uniform density	Peripheral type	Edge ring high density	Type I	Poorly differentiated	Yes, positive
1	1	1	female	61	Yes	Less smooth	Dull	Yes	None	None	Yes	None	Yes	None	None	Yes	Yes	None	Right lobe	Round shape	7.0	Clear	Uniform Density	Peripheral type	Edge ring high density	Type I	Poorly differentiated
0	0	54	male	50	Yes	Serrated	Dull	Yes	None	None	None	None	None	None	None	None	None	None	Right lobe	Round shape	2.7	Clear	Non-uniform density	Peripheral type	Equal/Low Density	Type II	Well-to-moderately differentiated
0	0	62	male	60	Yes	Less smooth	Dull	None	None	None	Yes	None	Yes	Yes	None	None	Yes	None	Left lobe	Round shape	3.1	Clear	Non-uniform density	Peripheral type	Edge ring high density	Type I	Well-to-moderately differentiated
0	0	32	male	54	Yes	Less smooth	Sharp	None	None	None	None	None	None	Yes	None	None	Yes	None	Right lobe	Round shape	3.3	Blurring	Non-uniform density	Peripheral type	Edge ring high density	Type I	Poorly differentiated
0	0	31	female	49	None	Less smooth	Sharp	None	None	None	None	None	None	None	None	None	Yes	None	Right lobe	Round shape	3.4	Blurring	Non-uniform density	Peripheral type	Edge ring high density	Type I	Well-to-moderately differentiated	Yes, positive
0	0	53	male	59	Yes	Less smooth	Dull	None	None	None	None	None	Yes	Yes	None	None	Yes	None	Left lobe	Round shape	3.5	Blurring	Non-uniform density	Peripheral type	Equal/Low Density	Type II	Poorly differentiated	Yes, positive
0	0	30	male	70	Yes	Less smooth	Dull	None	None	Yes	None	None	None	Yes	None	None	None	None	Left lobe	Round shape	4	Clear	Non-uniform density	Peripheral type	Edge ring high density	Type I	Well-to-moderately differentiated
0	0	51	male	59	None	Less smooth	Dull	None	None	None	None	None	None	None	None	None	Yes	None	Right lobe	Irregular shape	4	Blurring	Non-uniform density	Peripheral type	Equal/Low Density	Type II	Poorly differentiated
0	0	52	female	44	untested	smooth	Sharp	None	None	Yes	None	None	Yes	None	None	None	Yes	None	Left lobe	Round shape	4	Blurring	Non-uniform density	Juxtahilar type	Equal/Low Density	Type II	Poorly differentiated
0	0	63	male	55	untested	Less smooth	Dull	None	None	None	Yes	None	Yes	Yes	None	None	Yes	None	Left lobe	Round shape	4.1	Clear	Non-uniform density	Peripheral type	Edge ring high density	Type I	Well-to-moderately differentiated
0	0	28	male	65	untested	Less smooth	Dull	Yes	None	None	Yes	None	None	None	None	None	Yes	None	Right lobe	Round shape	4.2	Blurring	Non-uniform density	Peripheral type	Edge ring high density	Type I	Poorly differentiated
0	0	29	male	83	untested	Less smooth	Dull	None	None	None	None	None	None	None	None	None	Yes	None	Right lobe	Round shape	4.2	Clear	Uniform Density	Peripheral type	Edge ring high density	Type I	Well-to-moderately differentiated
0	0	50	male	77	None	Less smooth	Sharp	None	None	Yes	None	None	None	None	None	None	Yes	None	Left lobe	Irregular shape	4.2	Blurring	Non-uniform density	Juxtahilar type	Equal/Low Density	Type II	Well-to-moderately differentiated	Yes, negative
0	0	60	male	72	None	Less smooth	Dull	None	None	None	None	None	None	None	None	None	Yes	None	Left lobe	Round shape	4.2	Blurring	Uniform Density	Juxtahilar type	Non-uniform high density	Type IV	Well-to-moderately differentiated
0	0	59	female	55	Yes	Less smooth	Dull	None	None	None	Yes	None	None	None	None	None	Yes	Yes	Right lobe	Irregular shape	4.4	Blurring	Non-uniform density	Peripheral type	Non-uniform high density	Type IV	Well-to-moderately differentiated	Yes, negative
0	0	27	female	58	None	Less smooth	Sharp	None	None	None	Yes	None	None	Yes	None	None	Yes	None	Left lobe	Round shape	4.6	Clear	Non-uniform density	Peripheral type	Edge ring high density	Type I	Well-to-moderately differentiated	Yes, negative
0	0	49	male	57	Yes	Less smooth	Dull	None	None	None	None	None	None	Yes	None	None	None	None	Right lobe	Round shape	4.7	Blurring	Non-uniform density	Peripheral type	Equal/Low Density	Type II	Poorly differentiated
0	0	61	male	64	Yes	smooth	Dull	Yes	Yes	None	Yes	Yes	Yes	Yes	Yes	Yes	Yes	Yes	Left lobe	Round shape	4.7	Clear	Uniform Density	Peripheral type	Edge ring high density	Type I	Well-to-moderately differentiated
0	0	58	female	52	untested	Less smooth	Sharp	None	None	Yes	None	None	Yes	Yes	None	None	Yes	None	Left + right lobe	Irregular shape	5.1	Blurring	Non-uniform density	Juxtahilar type	Non-uniform high density	Type IV	Well-to-moderately differentiated
0	0	26	male	61	Yes	Less smooth	Sharp	None	None	None	None	None	None	None	None	None	None	None	Left lobe	Round shape	5.2	Clear	Uniform Density	Juxtahilar type	Edge ring high density	Type I	Well-to-moderately differentiated
0	0	57	female	59	Yes	Less smooth	Dull	None	None	None	Yes	None	None	Yes	None	None	None	None	Left + right lobe	Round shape	5.2	Clear	Non-uniform density	Peripheral type	Edge ring high density	Type III	Well-to-moderately differentiated
0	0	25	female	49	None	Less smooth	Sharp	None	None	Yes	Yes	None	None	None	None	None	Yes	Yes	Left + right lobe	Round shape	5.5	Clear	Uniform Density	Juxtahilar type	Edge ring high density	Type I	Well-to-moderately differentiated
0	0	64	male	50	Yes	Less smooth	Dull	None	None	None	Yes	None	Yes	None	None	None	Yes	None	Left lobe	Round shape	5.5	Clear	Non-uniform density	Peripheral type	Edge ring high density	Type I	Well-to-moderately differentiated
0	0	24	male	54	Yes	Less smooth	Dull	None	None	None	None	None	None	Yes	None	None	Yes	None	Right lobe	Round shape	5.8	Blurring	Non-uniform density	Peripheral type	Edge ring high density	Type I	Well-to-moderately differentiated	Yes, positive
0	0	66	male	61	None	Less smooth	Dull	Yes	None	None	Yes	Yes	Yes	Yes	None	Yes	Yes	Yes	Left lobe	Round shape	5.8	Clear	Non-uniform density	Peripheral type	Edge ring high density	Type I	Well-to-moderately differentiated
0	0	71	male	57	Yes	Less smooth	Dull	None	None	None	Yes	None	Yes	Yes	None	None	Yes	None	Left lobe	Round shape	5.9	Clear	Non-uniform density	Peripheral type	Edge ring high density	Type I	Well-to-moderately differentiated
0	0	56	male	42	None	Less smooth	Dull	None	None	None	None	None	Yes	None	None	Yes	Yes	Yes	Right lobe	Irregular shape	6	Blurring	Non-uniform density	Peripheral type	Edge ring high density	Type III	Well-to-moderately differentiated
0	0	23	male	77	untested	Less smooth	Dull	None	None	None	Yes	None	Yes	None	None	None	Yes	None	Right lobe	Round shape	6.3	Clear	Non-uniform density	Peripheral type	Edge ring high density	Type I	Poorly differentiated
1	0	22	male	60	None	Less smooth	Dull	Yes	None	Yes	None	Yes	Yes	None	None	Yes	Yes	Yes	Left lobe	Irregular shape	6.4	Blurring	Non-uniform density	Peripheral type	Edge ring high density	Type I	Well-to-moderately differentiated
1	0	47	male	53	Yes	Less smooth	Dull	Yes	Yes	Yes	Yes	None	None	Yes	None	None	Yes	Yes	Left + right lobe	Round shape	6.4	Blurring	Non-uniform density	Peripheral type	Equal/Low Density	Type II	Poorly differentiated	Yes, positive
1	0	48	female	36	None	Less smooth	Sharp	None	None	None	Yes	None	Yes	None	None	None	Yes	None	Right lobe	Round shape	6.4	Clear	Non-uniform density	Peripheral type	Equal/Low Density	Type II	Well-to-moderately differentiated
1	0	21	female	53	Yes	Serrated	Dull	None	Yes	Yes	Yes	Yes	Yes	Yes	Yes	None	Yes	None	Left lobe	Irregular shape	6.5	Blurring	Non-uniform density	Juxtahilar type	Edge ring high density	Type I	Poorly differentiated	Yes, negative
1	0	20	female	51	untested	Less smooth	Sharp	None	None	None	None	None	Yes	None	None	None	Yes	Yes	Left lobe	Round shape	6.7	Clear	Non-uniform density	Peripheral type	Edge ring high density	Type I	Poorly differentiated	Yes, positive
1	0	65	male	45	None	Less smooth	Dull	None	None	Yes	Yes	None	Yes	None	None	None	Yes	None	Right lobe	Round shape	6.7	Clear	Non-uniform density	Peripheral type	Edge ring high density	Type II	Poorly differentiated
1	0	19	male	70	Yes	Serrated	Dull	Yes	None	None	None	None	None	None	None	None	None	None	Right lobe	Irregular shape	6.8	Blurring	Non-uniform density	Peripheral type	Edge ring high density	Type I	Poorly differentiated
1	0	72	female	48	Yes	Serrated	Sharp	None	None	Yes	None	None	None	None	None	None	None	None	Left + right lobe	Irregular shape	6.8	Clear	Non-uniform density	Juxtahilar type	Non-uniform high density	Type III	Poorly differentiated
1	0	69	male	39	None	Less smooth	Sharp	None	None	Yes	None	None	None	None	None	None	Yes	None	Right lobe	Irregular shape	6.9	Clear	Non-uniform density	Juxtahilar type	Equal/Low Density	Type II	Poorly differentiated
1	0	18	female	60	None	Less smooth	Dull	None	None	Yes	Yes	None	Yes	Yes	None	None	Yes	None	Left lobe	Round shape	7	Blurring	Uniform Density	Juxtahilar type	Edge ring high density	Type I	Well-to-moderately differentiated
1	0	45	male	65	None	Less smooth	Dull	None	None	Yes	None	Yes	Yes	Yes	None	None	Yes	None	Left lobe	Round shape	7	Blurring	Non-uniform density	Juxtahilar type	Equal/Low Density	Type II	Poorly differentiated	Yes, negative
1	0	46	female	65	None	Serrated	Dull	None	Yes	Yes	Yes	None	Yes	Yes	None	Yes	Yes	None	Left lobe	Round shape	7	Blurring	Non-uniform density	Juxtahilar type	Equal/Low Density	Type II	Poorly differentiated	Yes, negative
1	0	17	male	68	untested	Serrated	Dull	None	None	Yes	Yes	Yes	Yes	Yes	None	None	Yes	None	Left lobe	Round shape	7.2	Blurring	Non-uniform density	Juxtahilar type	Edge ring high density	Type I	Poorly differentiated
1	0	43	female	63	untested	Less smooth	Dull	Yes	None	None	Yes	None	Yes	Yes	Yes	None	None	Yes	Left lobe	Irregular shape	7.3	Blurring	Non-uniform density	Juxtahilar type	Equal/Low Density	Type II	Well-to-moderately differentiated	Yes, positive
1	0	44	female	53	untested	Less smooth	Sharp	None	None	None	Yes	None	None	None	None	None	Yes	None	Left lobe	Round shape	7.3	Clear	Non-uniform density	Peripheral type	Equal/Low Density	Type II	Well-to-moderately differentiated
1	0	16	male	50	Yes	Less smooth	Sharp	None	Yes	Yes	Yes	None	Yes	Yes	None	None	Yes	None	Right lobe	Irregular shape	7.8	Blurring	Non-uniform density	Peripheral type	Edge ring high density	Type I	Poorly differentiated	Yes, positive
1	0	55	female	67	None	Less smooth	Sharp	None	None	None	Yes	None	Yes	None	None	None	Yes	None	Right lobe	Round shape	7.8	Clear	Non-uniform density	Peripheral type	Edge ring high density	Type III	Well-to-moderately differentiated
1	0	14	female	61	None	Less smooth	Sharp	None	None	None	Yes	None	Yes	None	None	None	Yes	None	Left lobe	Irregular shape	8	Blurring	Non-uniform density	Juxtahilar type	Edge ring high density	Type I	Well-to-moderately differentiated
1	0	15	female	45	None	Less smooth	Dull	None	Yes	Yes	Yes	None	Yes	Yes	None	Yes	Yes	None	Left lobe	Irregular shape	8	Blurring	Non-uniform density	Juxtahilar type	Edge ring high density	Type I	Well-to-moderately differentiated	Yes, negative
1	0	42	male	45	Yes	Less smooth	Dull	Yes	None	Yes	Yes	None	None	None	None	None	Yes	None	Right lobe	Round shape	8.1	Blurring	Non-uniform density	Peripheral type	Equal/Low Density	Type II	Poorly differentiated
1	0	40	female	28	None	Less smooth	Sharp	None	None	None	Yes	None	Yes	None	None	None	Yes	None	Left lobe	Irregular shape	8.2	Blurring	Non-uniform density	Juxtahilar type	Equal/Low Density	Type II	Well-to-moderately differentiated	Yes, positive
1	0	41	female	50	Yes	Less smooth	Dull	None	None	Yes	None	None	Yes	Yes	None	None	Yes	None	Left lobe	Irregular shape	8.2	Blurring	Non-uniform density	Juxtahilar type	Equal/Low Density	Type II	Poorly differentiated
1	0	39	male	65	None	Less smooth	Dull	None	None	None	None	None	None	None	None	None	Yes	None	Right lobe	Round shape	8.3	Blurring	Non-uniform density	Peripheral type	Equal/Low Density	Type II	Poorly differentiated
1	0	13	female	42	None	Less smooth	Dull	None	None	None	None	Yes	Yes	Yes	None	None	Yes	None	Left lobe	Round shape	8.4	Blurring	Non-uniform density	Juxtahilar type	Edge ring high density	Type I	Poorly differentiated	Yes, positive
1	0	38	male	59	Yes	Less smooth	Dull	Yes	None	None	None	None	Yes	Yes	None	None	Yes	None	Left + right lobe	Round shape	8.4	Clear	Non-uniform density	Peripheral type	Equal/Low Density	Type II	Poorly differentiated	Yes, negative
1	0	12	male	60	None	Less smooth	Dull	None	None	Yes	Yes	None	Yes	None	None	None	Yes	Yes	Left + right lobe	Irregular shape	8.7	Clear	Non-uniform density	Peripheral type	Edge ring high density	Type I	Poorly differentiated	Yes, positive
1	0	37	female	55	untested	Less smooth	Dull	None	Yes	Yes	Yes	Yes	Yes	Yes	None	None	Yes	Yes	Right lobe	Irregular shape	8.7	Blurring	Non-uniform density	Juxtahilar type	Equal/Low Density	Type II	Well-to-moderately differentiated	Yes, positive
1	0	70	female	36	None	Less smooth	Sharp	None	None	Yes	None	None	None	Yes	None	None	None	None	Left + right lobe	Irregular shape	8.7	Clear	Non-uniform density	Juxtahilar type	Equal/Low Density	Type III	Poorly differentiated
1	0	67	male	43	untested	Less smooth	Dull	None	None	Yes	None	None	Yes	None	None	None	Yes	None	Right lobe	Irregular shape	8.9	Clear	Non-uniform density	Juxtahilar type	Equal/Low Density	Type II	Poorly differentiated
1	0	11	female	65	untested	Less smooth	Dull	None	None	None	Yes	None	Yes	None	None	None	Yes	None	Left lobe	Round shape	9	Clear	Non-uniform density	Peripheral type	Edge ring high density	Type I	Poorly differentiated	Yes, negative
1	0	10	male	49	untested	Less smooth	Dull	None	None	Yes	Yes	None	Yes	Yes	None	None	Yes	None	Right lobe	Irregular shape	9.3	Clear	Non-uniform density	Peripheral type	Edge ring high density	Type I	Well-to-moderately differentiated
1	0	36	male	62	None	Less smooth	Dull	None	None	Yes	Yes	None	Yes	None	None	None	Yes	None	Right lobe	Irregular shape	9.5	Blurring	Non-uniform density	Juxtahilar type	Equal/Low Density	Type II	Well-to-moderately differentiated
1	0	9	female	46	Yes	Less smooth	Dull	None	None	Yes	Yes	Yes	Yes	None	None	None	Yes	None	Left lobe	Round shape	9.8	Clear	Uniform Density	Juxtahilar type	Edge ring high density	Type I	Poorly differentiated
1	0	8	female	48	None	Less smooth	Sharp	None	None	Yes	Yes	None	Yes	None	None	None	Yes	None	Left lobe	Irregular shape	10	Blurring	Non-uniform density	Juxtahilar type	Edge ring high density	Type I	Well-to-moderately differentiated
1	0	7	female	30	untested	Less smooth	Sharp	Yes	None	Yes	None	None	Yes	Yes	None	Yes	Yes	None	Right lobe	Round shape	10.1	Blurring	Non-uniform density	Juxtahilar type	Edge ring high density	Type I	Well-to-moderately differentiated	Yes, negative
1	0	6	female	52	Yes	Less smooth	Sharp	None	None	None	Yes	None	None	None	None	None	Yes	None	Left lobe	Irregular shape	10.5	Clear	Non-uniform density	Peripheral type	Edge ring high density	Type I	Poorly differentiated	Yes, negative
1	0	5	male	54	Yes	Less smooth	Dull	None	None	Yes	Yes	None	Yes	Yes	None	None	Yes	Yes	Left lobe	Irregular shape	11.1	Blurring	Non-uniform density	Peripheral type	Edge ring high density	Type I	Poorly differentiated
1	0	68	male	40	Yes	Less smooth	Sharp	None	None	Yes	None	None	None	None	None	None	Yes	None	Right lobe	Irregular shape	11.3	Clear	Non-uniform density	Juxtahilar type	Equal/Low Density	Type II	Poorly differentiated
1	0	4	male	83	None	Less smooth	Dull	None	None	Yes	Yes	Yes	Yes	None	None	Yes	None	None	Left lobe	Round shape	12	Blurring	Non-uniform density	Juxtahilar type	Edge ring high density	Type I	Well-to-moderately differentiated
1	0	35	male	57	Yes	Less smooth	Dull	None	None	Yes	Yes	Yes	Yes	Yes	None	None	Yes	None	Right lobe	Irregular shape	12	Blurring	Non-uniform density	Peripheral type	Equal/Low Density	Type II	Well-to-moderately differentiated
1	0	3	male	52	Yes	Less smooth	Dull	None	None	Yes	Yes	None	Yes	Yes	None	None	Yes	None	Right lobe	Round shape	13.1	Clear	Non-uniform density	Peripheral type	Edge ring high density	Type I	Well-to-moderately differentiated	Yes, positive
1	0	2	female	62	None	Less smooth	Dull	None	None	None	Yes	None	Yes	None	None	None	Yes	Yes	Left lobe	Irregular shape	13.7	Blurring	Non-uniform density	Juxtahilar type	Edge ring high density	Type I	Well-to-moderately differentiated	Yes, positive
1	0	33	male	53	Yes	Less smooth	Dull	None	None	Yes	None	None	Yes	Yes	None	None	Yes	None	Right lobe	Round shape	14	Blurring	Non-uniform density	Peripheral type	Equal/Low Density	Type II	Well-to-moderately differentiated	Yes, negative
1	0	34	female	61	untested	Less smooth	Dull	None	None	Yes	Yes	None	Yes	None	None	Yes	Yes	Yes	Right lobe	Round shape	14	Clear	Non-uniform density	Peripheral type	Equal/Low Density	Type II	Well-to-moderately differentiated	Yes, positive
1	0	1	female	48	None	Less smooth	Dull	None	None	Yes	Yes	Yes	Yes	None	None	None	Yes	None	Right lobe	Irregular shape	16	Blurring	Non-uniform density	Juxtahilar type	Edge ring high density	Type I	Poorly differentiated	Yes, negative
